# Supplementary material for: Overexpression and Down-Regulation of Barley Lipoxygenase LOX2.2 Affects Jasmonate-Regulated Genes and Aphid Fecundity
Source: Int J Mol Sci. 2017 Dec 19;18(12):2765. doi: 10.3390/ijms18122765 (PMC5751364; doi:10.3390/ijms18122765)
Supplement: Supplementary file 1 [file ijms-18-02765-s001.zip]

Archive with 5 entries (5 files):
- Figure S1.docx
- Figure S4.docx
- Figure S2.docx
- Figure S3.docx
- Table S1.docx
